# Supplementary material for: Cannabidiol-induced cellular and matrix-associated responses in primary equine sarcoid cells
Source: J Vet Intern Med. 2026 Jan 21;40(1):aalaf015. doi: 10.1093/jvimsj/aalaf015 (PMC12881954; doi:10.1093/jvimsj/aalaf015)
Supplement: aalaf015_Supplemental_Files [file aalaf015_supplemental_files.zip]

Archive with 7 entries (7 files):
- Figure_S1_aalaf015.tif
- Figure_S2_aalaf015.png
- Table_S1_aalaf015.xlsx
- Table_S2_aalaf015.xlsx
- Table_S3_aalaf015.xlsx
- Table_S4_aalaf015.xlsx
- Table_S5_aalaf015.xlsx
