# Supplementary material for: Cannabidiol-induced cellular and matrix-associated responses in primary equine sarcoid cells
Source: J Vet Intern Med. 2026 Jan 21;40(1):aalaf015. doi: 10.1093/jvimsj/aalaf015 (PMC12881954; doi:10.1093/jvimsj/aalaf015)
Supplement: aalaf015_Supplemental_Files [file aalaf015_supplemental_files.zip › Table_S1_aalaf015.xlsx]

## Sheet: S1A_ Primer sequences
Primer sequences for real-time qPCR
Gene Name	Forward Sequence (5′–3′)	Reverse Sequence (5′–3′)	Product Size (bp)
BPV	TGCAGTTGTCTTTGCAGGAG	AGCACCGTTTAGGTTCTGACAT	104
UBB	GCAAGACCATCACCCTGGA	CTAACAGCCACCCCTGAGAC	206

## Sheet: S1B_BPV expression
Relative expression of the investigated BPV gene in the sarcoid cell cultures and control samples
Sample	Relative expression level of BPV gene (6h)	Relative expression level of BPV gene (24 h)	Relative expression level of BPV gene (48h )	Sample	Relative expression level of BPV gene
sarcoid cell culture I	66909.8	130673	109065	skin 1	53.34
sarcoid cell culture II	191474	145404	188858	skin 2	1
sarcoid cell culture III	431783	240392	211489	skin 3	2.33
Relative average expression level	230056	172157	169804	Relative average expression level	18.89
