# Supplementary material for: Cannabidiol-induced cellular and matrix-associated responses in primary equine sarcoid cells
Source: J Vet Intern Med. 2026 Jan 21;40(1):aalaf015. doi: 10.1093/jvimsj/aalaf015 (PMC12881954; doi:10.1093/jvimsj/aalaf015)
Supplement: aalaf015_Supplemental_Files [file aalaf015_supplemental_files.zip › Table_S2_aalaf015.xlsx]

## Sheet: ApoTox-Glo test results
Viability
Incubation time	Dose of CBD												* - Results are shown as mean value of three technical replicates for each of three independent sarcoid cell lines
	20 uM CBD			6.75 uM CBD			2.25 uM CBD			0.75 uM CBD			*SE - Standard Error
	Viability*	SE**	Tukey's post hoc p value	Viability	SE	Tukey's post hoc p value	Viability	SE	Tukey's post hoc p value	Viability	SE	Tukey's post hoc p value
6h	100	7.68484	1	76.37	2.6934	0.413	88.72	12.6572	0.918	70.09	4.01141	0.086
24h	99.18	24.8544	1	55	4.50325	0.76	77.52	2.40149	0.949	74.65	8.97853	0.802
48h	41.89	7.81691	0.079	26.17	19.7113	0.026	27.56	20.0394	0.029	44.02	25.0355	0.293
72h	3.96	6.1461	< .001	4.1	4.90045	< .001	0.4	3.97984	< .001	11.43	5.18403	< .001
ANOVA - Viability
Cases	p value
Time	< .001
Dose	< .001
Time ✻ Dose	< .001
Cytotoxicity
Incubation time	Dose of CBD												* - Results are shown as mean value of three technical replicates for each of three independent sarcoid cell lines
	20 uM CBD			6.75 uM CBD			2.25 uM CBD			0.75 uM CBD			*SE - Standard Error
	Cytotoxicity*	SE**	Tukey's post hoc p value	Cytotoxicity	SE	Tukey's post hoc p value	Cytotoxicity	SE	Tukey's post hoc p value	Cytotoxicity	SE	Tukey's post hoc p value
6h	0	6.32874	1	16.27	3.12676	1	13.92	9.31355	1	29.16	3.841	0.997
24h	14.21	36.9538	1	4.85	41.3407	1	1.32	30.1266	1	0	58.5777	0.981
48h	56.94	20.4879	0.959	64.15	6.32679	0.907	68.47	8.15115	0.876	45.06	11.1112	0.996
72h	98.6	7.03004	< .001	96.83	2.94697	< .001	100	0.994976	< .001	96.75	2.89053	< .001
ANOVA - Cytotoxicity
Cases	p value
Time	< .001
Dose	0.004
Time ✻ Dose	< .001
Apoptosis
Incubation time	Dose of CBD												* - Results are shown as mean value of three technical replicates for each of three independent sarcoid cell lines
	20 uM CBD			6.75 uM CBD			2.25 uM CBD			0.75 uM CBD			*SE - Standard Error
	Apoptosis*	SE**	Tukey's post hoc p value	Apoptosis	SE	Tukey's post hoc p value	Apoptosis	SE	Tukey's post hoc p value	Apoptosis	SE	Tukey's post hoc p value
6h	15.25	7.68998	0.897	14.06	6.07844	0.931	11.89	7.48379	0.986	11.39	4.94103	0.995
24h	34.2	1.14366	< .001	25.2	0.763579	< .001	27.5	1.08433	< .001	25.6	2.28289	< .001
48h	34.17	4.01599	0.252	46.42	9.14339	0.017	49.49	7.39545	0.007	34.77	4.60325	0.22
72h	72.1	5.12431	< .001	73.1	5.79456	< .001	68.07	5.87259	< .001	74.98	4.48634	< .001
ANOVA - Apoptosis
Cases	p value
Time	< .001
Dose	< .001
Time ✻ Dose	< .001
