# Supplementary material for: Cannabidiol-induced cellular and matrix-associated responses in primary equine sarcoid cells
Source: J Vet Intern Med. 2026 Jan 21;40(1):aalaf015. doi: 10.1093/jvimsj/aalaf015 (PMC12881954; doi:10.1093/jvimsj/aalaf015)
Supplement: aalaf015_Supplemental_Files [file aalaf015_supplemental_files.zip › Table_S3_aalaf015.xlsx]

## Sheet: Cell Invasion Assay results
Cell Invasion Assay
Incubation time	Dose of CBD												*RQ -Relative Quantity; Mean value of three technical replicates for each of three independent sarcoid cell lines
	20 uM CBD				6.75 uM CBD				0.75 uM CBD				**SD - Standard Deviation
	RQ*	SD**	Difference***	Tukey's post hoc p value	RQ	SD	Difference	Tukey's post hoc p value	RQ	SD	Difference	Tukey's post hoc p value	***- difference in relation to control cells
6h	99.3401	8.48752	0.659947	1	91.2963	7.49324	8.70373	1	102.3	10.0532	-2.29991	1
24h	40.6361	6.3243	59.3639	0.073	59.3734	11.6741	40.6266	0.733	66.4088	11.7731	33.5912	0.93
48h	77.3311	14.0746	22.6689	0.995	95.8302	16.7067	4.16978	1	93.1532	14.4756	6.8468	1
ANOVA - Invasion
Cases	p value
Time	< .001
Dose	0.099
Time ✻ Dose	0.451
