# Supplementary material for: Cannabidiol-induced cellular and matrix-associated responses in primary equine sarcoid cells
Source: J Vet Intern Med. 2026 Jan 21;40(1):aalaf015. doi: 10.1093/jvimsj/aalaf015 (PMC12881954; doi:10.1093/jvimsj/aalaf015)
Supplement: aalaf015_Supplemental_Files [file aalaf015_supplemental_files.zip › Table_S4_aalaf015.xlsx]

## Sheet: ELISA test results
MMP-1 protein
Incubation time	Dose of CBD														* Mean value of three technical replicates for each of three independent sarcoid cell lines
	20 uM CBD				6.75 uM CBD				0.75 uM CBD				Control		**SD - Standard Deviation
	ng/ml*	SD**	Difference***	Tukey's post hoc p value	ng/ml	SD	Difference	Tukey's post hoc p value	ng/ml	SD	Difference	Tukey's post hoc p value	ng/ml	SD	***- difference in relation to control cells
6h	1.20133	0.0685655	0.9102	< .001	1.13227	0.0891386	0.979267	< .001	1.10125	0.155431	1.01028	< .001	2.11153	0.111105
24h	1.11417	0.0528249	1.0293	< .001	1.08882	0.111587	1.05465	< .001	1.08073	0.0850691	1.06273	< .001	2.14347	0.107777
48h	1.08602	0.0570558	0.813217	< .001	1.1655	0.048414	0.733733	< .001	1.1033	0.0989531	0.795933	< .001	1.89923	0.058423
ANOVA - MMP-1 protein
Cases	p value
Time	0.368
Dose	< .001
Time ✻ Dose	0.253
MMP-2 protein
Incubation time	Dose of CBD														* Mean value of three technical replicates for each of three independent sarcoid cell lines
	20 uM CBD				6.75 uM CBD				0.75 uM CBD				Control		**SD - Standard Deviation
	ng/ml*	SD**	Difference***	Tukey's post hoc p value	ng/ml	SD	Difference	Tukey's post hoc p value	ng/ml	SD	Difference	Tukey's post hoc p value	ng/ml	SD	***- difference in relation to control cells
6h	3.97567	0.261892	20.431	< .001	23.9933	2.00428	0.413333	1	23.94	0.11431	0.466667	1	24.4067	0.174611
24h	3.081	0.539541	15.759	< .001	7.33167	1.256	11.5083	< .001	19.4433	0.154128	-0.603333	1	18.84	3.62889
48h	8.693	1.44149	10.0637	< .001	20.6933	0.903561	-1.93667	0.999	17.02	1.88473	1.73667	0.999	18.7567	2.07949
ANOVA - MMP-2 protein
Cases	p value
Time	< .001
Dose	< .001
Time ✻ Dose	< .001
MMP-9 protein
Incubation time	Dose of CBD														* Mean value of three technical replicates for each of three independent sarcoid cell lines
	20 uM CBD				6.75 uM CBD				0.75 uM CBD				Control		**SD - Standard Deviation
	pg/ml*	SD**	Difference***	Tukey's post hoc p value	pg/ml	SD	Difference	Tukey's post hoc p value	pg/ml	SD	Difference	Tukey's post hoc p value	pg/ml	SD	***- difference in relation to control cells
6h	348.083	48.8816	206.65	< .001	396.117	112.801	158.617	0.013	554.45	45.866	0.283333	1	554.733	75.039
24h	296.883	67.242	119.2	0.059	429.233	65.5346	-13.15	0.037	359	31.6229	57.05	0.903	416.083	43.1797
48h	231.833	22.5485	192.433	< .001	331.95	33.7852	92.3167	0.311	373.17	30.0555	51.1	0.952	424.267	34.3604
ANOVA - MMP-9 protein
Cases	p value
Time	< .001
Dose	< .001
Time ✻ Dose	0.002
