# Supplementary material for: Cannabidiol-induced cellular and matrix-associated responses in primary equine sarcoid cells
Source: J Vet Intern Med. 2026 Jan 21;40(1):aalaf015. doi: 10.1093/jvimsj/aalaf015 (PMC12881954; doi:10.1093/jvimsj/aalaf015)
Supplement: aalaf015_Supplemental_Files [file aalaf015_supplemental_files.zip › Table_S5_aalaf015.xlsx]

## Sheet: A_RealTime-Glo™ MT Cell Viab.
Incubation time	Dose of CBD													* - Relative Quantity values were calculated in reference to the control group, which was arbitrarily set to 100; Mean value of three technical replicates for each of three independent normal equine dermal fibroblasts
	20 uM CBD			6.75 uM CBD			2.25 uM CBD			0.75 uM CBD			Control	**SD - Standard Deviation
	RQ_Viability*	SD**	Tukey's post hoc p value	RQ_Viability	SD	Tukey's post hoc p value	RQ_Viability	SD	Tukey's post hoc p value	RQ_Viability	SD	Tukey's post hoc p value
6h	100	7.68484	1	76.37	2.6934	0.413	88.72	12.6572	0.918	70.09	4.01141	0.086	100
24h	99.18	24.8544	1	55	4.50325	0.76	77.52	2.40149	0.949	74.65	8.97853	0.802	100
48h	41.89	7.81691	0.079	26.17	19.7113	0.026	27.56	20.0394	0.029	44.02	25.0355	0.293	100
ANOVA - Viability
Cases	p value
Time	< .001
Dose	< .001
Time ✻ Dose	< .001

## Sheet: B_ Scratch Assay
Incubation time	Dose of CBD
	20 uM CBD			6.75 uM CBD			0.75 uM CBD			Control		*%- The percentage of wound closure; Median value of three technical replicates for normal equine dermal fibroblasts
	%*	IQR**	P value	%	IQR	P value	%	IQR	P value	%	IQR	**IQR - Interquartile Range
24h	16.69	5.21	p>0.05	10.09	1.59	p>0.05	9.03	0.46	p>0.05	8.17	1.18
48h	29.27	3.43	p>0.05	32.91	8.57	p>0.05	17.21	1.59	p>0.05	14.16	0.74
